# Supplementary material for: Molecular Aspects of Piperine in Signaling Pathways Associated with Inflammation in Head and Neck Cancer
Source: Int J Mol Sci. 2024 May 25;25(11):5762. doi: 10.3390/ijms25115762 (PMC11172343; doi:10.3390/ijms25115762)
Supplement: Supplementary file 1 [file ijms-25-05762-s001.zip]

Archive with 1 entries (1 files):
- ijms-2959225-supplementary.pdf
